# Supplementary material for: Comprehensive management of gestational diabetes mellitus: practical efficacy of exercise therapy and sustained intervention strategies
Source: Front Endocrinol (Lausanne). 2024 Oct 3;15:1347754. doi: 10.3389/fendo.2024.1347754 (PMC11484007; doi:10.3389/fendo.2024.1347754)
Supplement: ADDITIONAL FILE 1 — Search Strategy. [file DataSheet1.zip]

Archive with 7 entries (7 files):
- Additional file 5.DOCX
- Additional file 4.DOCX
- Additional file 3.DOCX
- Additional file 2.DOCX
- Additional file 1.DOCX
- Presentation 1 (Checklist).docx
- Additional file 6 (Review protocol).PDF
